# Supplementary material for: Targeted Co-Delivery of Gefitinib and Rapamycin by Aptamer-Modified Nanoparticles Overcomes EGFR-TKI Resistance in NSCLC via Promoting Autophagy
Source: Int J Mol Sci. 2022 Jul 21;23(14):8025. doi: 10.3390/ijms23148025 (PMC9316473; doi:10.3390/ijms23148025)
Supplement: Supplementary file 1 [file ijms-23-08025-s001.zip]

Archive with 1 entries (1 files):
- ijms-1808368-supplementary.pdf
